# Supplementary material for: Dissecting neural correlates of theory of mind and executive functions in behavioral variant frontotemporal dementia
Source: Alzheimers Res Ther. 2024 Oct 26;16:237. doi: 10.1186/s13195-024-01596-4 (PMC11515257; doi:10.1186/s13195-024-01596-4)
Supplement: Supplementary file 1 — Supplementary Material 1. [file 13195_2024_1596_MOESM1_ESM.xlsx]

## Sheet: C1 pos
Area	Brodmann Area	volume (cc)	random effects: Max Value Talairach (x, y, z)	MNI (x, y, z)	Data are shown as lef/right
Lingual Gyrus	17, 18, 19	6.7/7.7	5.5 (-7, -93, 2)/4.6 (12, -90, -1)	(-7.50e+00, -96, -3)/(12, -93, -6)	-999.0 and (0, 0, 0) indicate absence of suprathreshold results
Cuneus	7, 17, 18, 19, 23, 30	13.9/12.0	5.4 (-7, -90, 5)/5.2 (3, -69, 9)	(-7.50e+00, -93, 0)/(3, -72, 6)
*	*	0.3/0.3	3.6 (0, -79, 32)/4.1 (1, -76, 3)	(0, -8.25e+01, 30)/(1.50e+00, -78, -1.50e+00)
Posterior Cingulate	23, 30, 31	2.1/2.8	4.6 (-21, -65, 9)/4.9 (3, -66, 12)	(-21, -6.75e+01, 6)/(3, -69, 9)
Middle Occipital Gyrus	18, 19, 37	7.7/1.7	4.9 (-28, -85, 10)/3.6 (13, -92, 16)	(-2.85e+01, -8.85e+01, 6)/(1.35e+01, -96, 12)
Middle Temporal Gyrus	37, 39	2.2/1.0	4.1 (-42, -65, 6)/3.7 (45, -60, 3)	(-42, -6.75e+01, 3)/(45, -6.15e+01, 0)
Precuneus	7, 19, 23, 31	2.9/1.0	4.1 (0, -72, 22)/4.0 (3, -73, 24)	(0, -75, 1.95e+01)/(3, -7.65e+01, 2.25e+01)
Sub-Gyral	*	2.1/1.9	3.8 (-33, -27, -8)/3.0 (30, -70, 27)	(-33, -27, -1.05e+01)/(30, -7.35e+01, 2.55e+01)
Extra-Nuclear	13	0.7/0.3	3.8 (-24, -62, 9)/3.6 (25, -58, 8)	(-24, -6.45e+01, 6)/(2.55e+01, -60, 6)
Uncus	28	1.3/0.6	3.7 (-24, -4, -21)/2.8 (25, -4, -21)	(-24, -3, -2.55e+01)/(2.55e+01, -3, -2.55e+01)
Parahippocampal Gyrus	19, 28, 30, 34, 35	3.5/2.3	3.5 (-30, -18, -12)/2.8 (24, -15, -13)	(-30, -18, -15)/(24, -15, -1.65e+01)
Lateral Ventricle	*	0.9/0.4	3.2 (-24, -7, -19)/2.3 (27, -12, -13)	(-24, -6, -2.25e+01)/(27, -12, -1.65e+01)
Inferior Occipital Gyrus	17, 18, 19	1.8/0.1	3.1 (-10, -91, -9)/2.6 (13, -91, -7)	(-1.05e+01, -93, -1.65e+01)/(1.35e+01, -93, -1.35e+01)
Inferior Semi-Lunar Lobule	*	0.0/0.7	-999.0 (0, 0, 0)/3.0 (28, -78, -36)	(0, 0, 0)/(2.85e+01, -78, -48)
Inferior Temporal Gyrus	19, 37	0.4/0.1	3.0 (-42, -66, 1)/2.3 (49, -60, -1)	(-42, -6.75e+01, -3)/(4.95e+01, -6.15e+01, -4.50e+00)
Tuber	*	0.5/0.3	2.9 (-46, -67, -26)/2.5 (42, -71, -23)	(-4.65e+01, -6.75e+01, -3.45e+01)/(42, -72, -3.15e+01)
Pyramis	*	0.0/0.4	-999.0 (0, 0, 0)/2.8 (28, -80, -34)	(0, 0, 0)/(2.85e+01, -81, -45)
Culmen	*	0.3/0.4	2.2 (-16, -37, -8)/2.5 (10, -57, -1)	(-1.65e+01, -3.75e+01, -12)/(1.05e+01, -5.85e+01, -4.50e+00)
Declive	*	0.3/0.3	2.5 (-37, -75, -21)/2.4 (39, -74, -22)	(-3.75e+01, -7.65e+01, -30)/(39, -75, -30)
Inferior Parietal Lobule	*	0.1/0.0	2.4 (-40, -38, 56)/-999.0 (0, 0, 0)	(-4.05e+01, -42, 5.85e+01)/(0, 0, 0)
Superior Temporal Gyrus	*	0.1/0.1	2.3 (-48, -46, 12)/2.1 (48, -40, 14)	(-48, -48, 1.05e+01)/(48, -42, 1.35e+01)
Angular Gyrus	39	0.0/0.1	-999.0 (0, 0, 0)/2.3 (33, -59, 35)	(0, 0, 0)/(33, -63, 3.45e+01)
Precentral Gyrus	*	0.1/0.1	2.1 (-30, -22, 51)/2.2 (30, -21, 51)	(-30, -2.55e+01, 54)/(30, -24, 54)
Superior Parietal Lobule	7	0.0/0.1	-999.0 (0, 0, 0)/2.2 (24, -58, 43)	(0, 0, 0)/(24, -6.15e+01, 4.35e+01)
Caudate	*	0.1/0.0	2.2 (-34, -31, -2)/-999.0 (0, 0, 0)	(-3.45e+01, -3.15e+01, -4.50e+00)/(0, 0, 0)
Postcentral Gyrus	*	0.1/0.1	2.1 (-27, -34, 51)/2.2 (10, -43, 67)	(-27, -3.75e+01, 54)/(1.05e+01, -48, 7.05e+01)
Superior Occipital Gyrus	19	0.0/0.1	-999.0 (0, 0, 0)/2.1 (30, -79, 29)	(0, 0, 0)/(30, -8.25e+01, 27)
Cerebellar Lingual	*	0.1/0.0	2.0 (-1, -47, -15)/-999.0 (0, 0, 0)	(-1.50e+00, -48, -21)/(0, 0, 0)
Middle Frontal Gyrus	*	0.0/0.1	-999.0 (0, 0, 0)/2.0 (48, 22, 33)	(0, 0, 0)/(48, 21, 3.75e+01)

## Sheet: C1 neg
Area	Brodmann Area	volume (cc)	random effects: Max Value Talairach (x, y, z)	MNI (x, y, z)	Data are shown as lef/right
Cerebellar Tonsil	*	4.4/6.0	7.3 (-13, -57, -40)/6.8 (12, -59, -40)	(-1.35e+01, -57, -51)/(12, -5.85e+01, -51)	-999.0 and (0, 0, 0) indicate absence of suprathreshold results
Inferior Semi-Lunar Lobule	*	2.4/2.8	6.8 (-16, -60, -40)/5.7 (9, -59, -42)	(-1.65e+01, -60, -51)/(9, -5.85e+01, -54)
*	*	0.0/0.0	-999.0 (0, 0, 0)/-999.0 (0, 0, 0)	(0, 0, 0)/(0, 0, 0)
Nodule	*	0.3/0.3	3.5 (-1, -54, -29)/3.1 (1, -57, -30)	(-1.50e+00, -54, -3.75e+01)/(1.50e+00, -57, -39)
Fourth Ventricle	*	0.1/0.0	3.5 (-1, -51, -34)/-999.0 (0, 0, 0)	(-1.50e+00, -51, -4.35e+01)/(0, 0, 0)
Fusiform Gyrus	20, 37	0.6/1.1	3.2 (-45, -20, -24)/3.3 (49, -23, -23)	(-45, -1.95e+01, -30)/(4.95e+01, -2.25e+01, -2.85e+01)
Uvula	*	0.1/0.4	2.4 (-13, -69, -34)/3.2 (15, -67, -34)	(-1.35e+01, -69, -45)/(15, -6.75e+01, -45)
Culmen	*	1.4/1.5	3.1 (-28, -52, -16)/2.9 (28, -42, -17)	(-2.85e+01, -5.25e+01, -2.25e+01)/(2.85e+01, -42, -2.25e+01)
Inferior Temporal Gyrus	20	0.8/0.4	3.0 (-45, -17, -27)/2.8 (46, -17, -27)	(-45, -1.65e+01, -33)/(4.65e+01, -1.65e+01, -33)
Sub-Gyral	*	0.4/0.6	2.6 (-42, -20, -22)/2.9 (45, -23, -22)	(-42, -1.95e+01, -27)/(45, -2.25e+01, -27)
Postcentral Gyrus	40	0.7/0.0	2.9 (-52, -25, 18)/-999.0 (0, 0, 0)	(-5.25e+01, -27, 18)/(0, 0, 0)
Declive	*	0.8/0.3	2.9 (-25, -52, -14)/2.4 (28, -56, -15)	(-2.55e+01, -5.25e+01, -1.95e+01)/(2.85e+01, -57, -21)
Uvula of Vermis	*	0.1/0.1	2.8 (-1, -60, -31)/2.5 (3, -60, -32)	(-1.50e+00, -60, -4.05e+01)/(3, -60, -42)
Thalamus	*	0.0/0.4	-999.0 (0, 0, 0)/2.7 (10, -15, 12)	(0, 0, 0)/(1.05e+01, -1.65e+01, 12)
Insula	13, 40	0.4/0.1	2.7 (-48, -27, 18)/2.1 (56, -37, 21)	(-48, -2.85e+01, 18)/(57, -39, 21)
Superior Temporal Gyrus	22, 41, 42	0.6/0.4	2.6 (-53, -16, 4)/2.7 (59, -40, 21)	(-54, -1.65e+01, 3)/(60, -42, 21)
Middle Frontal Gyrus	8	0.0/0.3	-999.0 (0, 0, 0)/2.6 (25, 15, 45)	(0, 0, 0)/(2.55e+01, 1.35e+01, 4.95e+01)
Transverse Temporal Gyrus	41	0.1/0.0	2.4 (-52, -26, 12)/-999.0 (0, 0, 0)	(-5.25e+01, -27, 12)/(0, 0, 0)
Superior Frontal Gyrus	8	0.0/0.3	-999.0 (0, 0, 0)/2.4 (22, 15, 48)	(0, 0, 0)/(2.25e+01, 1.35e+01, 5.25e+01)
Inferior Parietal Lobule	40	0.1/0.2	2.0 (-62, -25, 23)/2.3 (59, -42, 24)	(-63, -27, 24)/(60, -45, 24)
Precentral Gyrus	6	0.0/0.1	-999.0 (0, 0, 0)/2.1 (58, -1, 10)	(0, 0, 0)/(5.85e+01, -1.50e+00, 1.05e+01)
Middle Temporal Gyrus	22	0.1/0.0	2.1 (-39, -57, 17)/-999.0 (0, 0, 0)	(-39, -60, 15)/(0, 0, 0)
Uncus	*	0.1/0.1	2.0 (-39, -15, -30)/2.0 (39, -15, -30)	(-39, -1.35e+01, -36)/(39, -1.35e+01, -36)

## Sheet: C2 pos
Area	Brodmann Area	volume (cc)	random effects: Max Value Talairach (x, y, z)	MNI (x, y, z)	Data are shown as lef/right
Thalamus	*	6.7/7.7	17.1 (-9, -21, 9)/14.6 (10, -21, 9)	(-9, -2.25e+01, 9)/(1.05e+01, -2.25e+01, 9)	-999.0 and (0, 0, 0) indicate absence of suprathreshold results
Extra-Nuclear	13	6.3/6.0	10.3 (-4, -22, 5)/7.2 (3, -11, 10)	(-4.50e+00, -2.25e+01, 4.50e+00)/(3, -12, 1.05e+01)
*	*	0.1/0.2	2.8 (-10, 11, -7)/3.2 (4, -26, 3)	(-1.05e+01, 12, -7.50e+00)/(4.50e+00, -27, 1.50e+00)
Caudate	*	2.9/2.8	5.7 (-15, 15, 8)/6.6 (16, 16, 7)	(-15, 15, 9)/(1.65e+01, 1.65e+01, 9)
Lentiform Nucleus	*	3.8/3.5	5.7 (-24, 5, 4)/6.0 (25, 5, 4)	(-24, 4.50e+00, 4.50e+00)/(2.55e+01, 4.50e+00, 4.50e+00)
Parahippocampal Gyrus	27, 30	0.4/0.0	4.8 (-12, -33, 2)/-999.0 (0, 0, 0)	(-12, -3.45e+01, 0)/(0, 0, 0)
Third Ventricle	*	0.2/0.1	4.4 (-1, -20, 2)/3.1 (1, -10, 1)	(-1.50e+00, -21, 1.50e+00)/(1.50e+00, -1.05e+01, 0)
Sub-Gyral	6	1.3/0.8	3.0 (-31, -53, 40)/4.0 (16, 20, -4)	(-3.15e+01, -57, 4.05e+01)/(1.65e+01, 21, -3)
Lateral Ventricle	*	0.6/1.1	2.8 (-13, 23, 0)/3.9 (1, -7, 3)	(-1.35e+01, 24, 1.50e+00)/(1.50e+00, -7.50e+00, 3)
Insula	13	0.6/0.0	3.0 (-37, 8, -5)/-999.0 (0, 0, 0)	(-3.75e+01, 9, -6)/(0, 0, 0)
Inferior Semi-Lunar Lobule	*	0.6/0.2	2.8 (-16, -62, -42)/2.5 (18, -62, -41)	(-1.65e+01, -6.15e+01, -54)/(18, -6.15e+01, -5.25e+01)
Inferior Parietal Lobule	7, 40	1.1/0.2	2.8 (-31, -56, 43)/2.3 (37, -49, 43)	(-3.15e+01, -60, 4.35e+01)/(3.75e+01, -5.25e+01, 4.35e+01)
Precuneus	7, 31	1.4/0.4	2.7 (-15, -61, 24)/2.3 (15, -66, 41)	(-15, -6.45e+01, 2.25e+01)/(15, -7.05e+01, 4.05e+01)
Anterior Cingulate	*	0.1/0.1	2.5 (-10, 20, -5)/2.7 (13, 23, -4)	(-1.05e+01, 21, -4.50e+00)/(1.35e+01, 24, -3)
Cerebellar Tonsil	*	0.3/0.2	2.6 (-19, -59, -42)/2.7 (21, -59, -42)	(-1.95e+01, -5.85e+01, -54)/(21, -5.85e+01, -54)
Superior Parietal Lobule	7	0.4/0.0	2.7 (-33, -49, 59)/-999.0 (0, 0, 0)	(-33, -54, 6.15e+01)/(0, 0, 0)
Angular Gyrus	*	0.1/0.0	2.5 (-34, -53, 37)/-999.0 (0, 0, 0)	(-3.45e+01, -57, 3.75e+01)/(0, 0, 0)
Nodule	*	0.1/0.1	2.0 (-3, -58, -30)/2.5 (0, -55, -29)	(-3, -5.85e+01, -39)/(0, -5.55e+01, -3.75e+01)
Middle Frontal Gyrus	6	0.2/0.0	2.5 (-25, -5, 49)/-999.0 (0, 0, 0)	(-2.55e+01, -7.50e+00, 5.25e+01)/(0, 0, 0)
Claustrum	*	0.1/0.1	2.1 (-28, 11, -3)/2.3 (31, 8, 7)	(-2.85e+01, 12, -3)/(3.15e+01, 7.50e+00, 7.50e+00)
Inferior Frontal Gyrus	13	0.1/0.0	2.3 (-36, 8, -11)/-999.0 (0, 0, 0)	(-36, 9, -12)/(0, 0, 0)
Middle Temporal Gyrus	37	0.1/0.0	2.2 (-43, -67, 9)/-999.0 (0, 0, 0)	(-4.35e+01, -69, 6)/(0, 0, 0)
Cuneus	7	0.1/0.0	2.2 (-10, -67, 32)/-999.0 (0, 0, 0)	(-1.05e+01, -7.05e+01, 3.15e+01)/(0, 0, 0)
Postcentral Gyrus	5	0.1/0.0	2.2 (-34, -45, 59)/-999.0 (0, 0, 0)	(-3.45e+01, -4.95e+01, 6.15e+01)/(0, 0, 0)
Superior Frontal Gyrus	6	0.1/0.1	2.2 (-15, -10, 64)/2.1 (15, -10, 64)	(-15, -1.35e+01, 69)/(15, -1.35e+01, 69)
Uvula	*	0.1/0.0	2.1 (0, -64, -27)/-999.0 (0, 0, 0)	(0, -6.45e+01, -36)/(0, 0, 0)
Transverse Temporal Gyrus	41	0.1/0.0	2.0 (-46, -20, 11)/-999.0 (0, 0, 0)	(-4.65e+01, -21, 1.05e+01)/(0, 0, 0)

## Sheet: C2 neg
Area	Brodmann Area	volume (cc)	random effects: Max Value Talairach (x, y, z)	MNI (x, y, z)	Data are shown as lef/right
Culmen	*	0.1/1.4	2.1 (-12, -60, -3)/2.6 (28, -50, -13)	(-12, -6.15e+01, -7.50e+00)/(2.85e+01, -51, -18)	-999.0 and (0, 0, 0) indicate absence of suprathreshold results
Middle Frontal Gyrus	*	0.1/0.0	2.4 (-48, 18, 32)/-999.0 (0, 0, 0)	(-48, 1.65e+01, 36)/(0, 0, 0)
Declive	*	0.2/0.2	2.1 (-42, -71, -22)/2.4 (31, -53, -12)	(-42, -72, -30)/(3.15e+01, -54, -18)
Middle Temporal Gyrus	*	0.1/0.0	2.3 (-40, -61, 25)/-999.0 (0, 0, 0)	(-4.05e+01, -6.45e+01, 24)/(0, 0, 0)
Sub-Gyral	*	0.0/0.1	-999.0 (0, 0, 0)/2.3 (12, 42, 2)	(0, 0, 0)/(12, 4.35e+01, 4.50e+00)
Precuneus	*	0.0/0.1	-999.0 (0, 0, 0)/2.3 (36, -71, 42)	(0, 0, 0)/(36, -75, 42)
Parahippocampal Gyrus	19, 37	0.1/0.1	2.2 (-18, -56, -5)/2.3 (25, -49, -10)	(-18, -57, -9)/(2.55e+01, -4.95e+01, -15)
*	19	0.1/0.0	2.2 (-15, -59, -6)/-999.0 (0, 0, 0)	(-15, -60, -1.05e+01)/(0, 0, 0)
Fusiform Gyrus	20, 37	0.0/0.4	-999.0 (0, 0, 0)/2.2 (28, -53, -10)	(0, 0, 0)/(2.85e+01, -54, -15)
Middle Occipital Gyrus	18	0.0/0.1	-999.0 (0, 0, 0)/2.2 (9, -91, 14)	(0, 0, 0)/(9, -9.45e+01, 1.05e+01)
Medial Frontal Gyrus	*	0.1/0.0	2.1 (-3, 42, 16)/-999.0 (0, 0, 0)	(-3, 42, 1.95e+01)/(0, 0, 0)
Inferior Frontal Gyrus	*	0.0/0.1	-999.0 (0, 0, 0)/2.1 (55, 9, 31)	(0, 0, 0)/(5.55e+01, 7.50e+00, 3.45e+01)
Cuneus	18	0.0/0.1	-999.0 (0, 0, 0)/2.0 (10, -94, 12)	(0, 0, 0)/(1.05e+01, -9.75e+01, 7.50e+00)
Lingual Gyrus	*	0.1/0.0	2.0 (-16, -58, -2)/-999.0 (0, 0, 0)	(-1.65e+01, -60, -6)/(0, 0, 0)
Cerebellar Tonsil	*	0.0/0.1	-999.0 (0, 0, 0)/2.0 (42, -51, -37)	(0, 0, 0)/(42, -51, -4.65e+01)

## Sheet: C3 pos
Area	Brodmann Area	volume (cc)	random effects: Max Value Talairach (x, y, z)	MNI (x, y, z)	Data are shown as lef/right
Parahippocampal Gyrus	20, 28, 34, 35, 36, 38	5.1/9.8	4.8 (-21, -7, -17)/8.6 (22, -5, -17)	(-21, -6, -21)/(2.25e+01, -4.50e+00, -21)	-999.0 and (0, 0, 0) indicate absence of suprathreshold results
Uncus	20, 28, 34, 36, 38	3.5/4.4	5.3 (-28, -7, -31)/8.2 (22, -2, -20)	(-2.85e+01, -6, -3.75e+01)/(2.25e+01, -1.50e+00, -24)
Inferior Temporal Gyrus	19, 20, 21, 37	1.4/5.1	4.1 (-39, -16, -27)/7.8 (39, -12, -30)	(-39, -15, -33)/(39, -1.05e+01, -36)
*	*	0.3/0.8	2.6 (-21, -9, -10)/5.2 (22, -8, -10)	(-21, -9, -12)/(2.25e+01, -7.50e+00, -12)
Fusiform Gyrus	20, 36, 37	0.3/5.8	3.6 (-42, -17, -24)/6.8 (42, -17, -24)	(-42, -1.65e+01, -30)/(42, -1.65e+01, -30)
Middle Temporal Gyrus	20, 21, 22, 37, 38	3.3/12.4	3.9 (-33, 1, -37)/6.7 (34, 6, -36)	(-33, 3, -4.35e+01)/(3.45e+01, 7.50e+00, -42)
Superior Temporal Gyrus	13, 21, 22, 38	4.5/9.2	3.8 (-24, 6, -32)/6.4 (31, 8, -36)	(-24, 7.50e+00, -3.75e+01)/(3.15e+01, 1.05e+01, -42)
Sub-Gyral	13, 21, 37	1.3/6.3	4.1 (-24, 3, -34)/6.2 (42, -20, -22)	(-24, 4.50e+00, -4.05e+01)/(42, -1.95e+01, -27)
Lateral Ventricle	*	0.3/0.8	4.3 (-24, -7, -20)/5.3 (28, -8, -20)	(-24, -6, -24)/(2.85e+01, -7.50e+00, -24)
Extra-Nuclear	13	0.1/4.9	2.5 (-24, -6, -10)/5.0 (25, -5, -10)	(-24, -6, -12)/(2.55e+01, -4.50e+00, -12)
Insula	13	0.1/1.8	2.2 (-37, -5, -4)/4.0 (37, -5, -4)	(-3.75e+01, -4.50e+00, -4.50e+00)/(3.75e+01, -4.50e+00, -4.50e+00)
Lentiform Nucleus	*	0.0/2.0	-999.0 (0, 0, 0)/3.9 (30, -6, -6)	(0, 0, 0)/(30, -6, -7.50e+00)
Claustrum	*	0.1/0.4	2.4 (-36, -9, -2)/3.6 (34, 0, -4)	(-36, -9, -3)/(3.45e+01, 0, -4.50e+00)
Inferior Frontal Gyrus	13, 47	0.0/1.6	-999.0 (0, 0, 0)/3.3 (37, 12, -18)	(0, 0, 0)/(3.75e+01, 1.35e+01, -21)
Caudate	*	0.0/0.7	-999.0 (0, 0, 0)/3.3 (6, 10, -4)	(0, 0, 0)/(6, 1.05e+01, -4.50e+00)
Anterior Cingulate	25	0.0/0.6	-999.0 (0, 0, 0)/3.2 (6, 10, -9)	(0, 0, 0)/(6, 1.05e+01, -1.05e+01)
Culmen	*	0.1/0.4	2.0 (-24, -29, -19)/3.1 (25, -30, -20)	(-24, -2.85e+01, -24)/(2.55e+01, -30, -2.55e+01)
Subcallosal Gyrus	25, 34	0.0/0.5	-999.0 (0, 0, 0)/3.0 (25, 4, -13)	(0, 0, 0)/(2.55e+01, 4.50e+00, -15)
Middle Occipital Gyrus	19, 37	0.0/0.3	-999.0 (0, 0, 0)/2.3 (48, -60, -5)	(0, 0, 0)/(48, -6.15e+01, -9)
Medial Frontal Gyrus	*	0.0/0.1	-999.0 (0, 0, 0)/2.1 (10, 12, -16)	(0, 0, 0)/(1.05e+01, 1.35e+01, -18)

## Sheet: C3 neg
Area	Brodmann Area	volume (cc)	random effects: Max Value Talairach (x, y, z)	MNI (x, y, z)	Data are shown as lef/right
Middle Frontal Gyrus	6	0.3/0.0	2.5 (-36, -2, 44)/-999.0 (0, 0, 0)	(-36, -4.50e+00, 48)/(0, 0, 0)	-999.0 and (0, 0, 0) indicate absence of suprathreshold results
Sub-Gyral	*	0.3/0.0	2.4 (-31, -50, 41)/-999.0 (0, 0, 0)	(-3.15e+01, -54, 42)/(0, 0, 0)
Precuneus	31	0.1/0.0	2.1 (-7, -48, 30)/-999.0 (0, 0, 0)	(-7.50e+00, -51, 30)/(0, 0, 0)
Inferior Parietal Lobule	*	0.1/0.0	2.1 (-31, -47, 44)/-999.0 (0, 0, 0)	(-3.15e+01, -51, 45)/(0, 0, 0)
Superior Parietal Lobule	*	0.1/0.0	2.1 (-28, -50, 44)/-999.0 (0, 0, 0)	(-2.85e+01, -54, 45)/(0, 0, 0)

## Sheet: C4 pos
Area	Brodmann Area	volume (cc)	random effects: Max Value Talairach (x, y, z)	MNI (x, y, z)	Data are shown as lef/right
Declive	*	10.9/11.0	7.0 (-16, -53, -12)/7.5 (25, -58, -16)	(-1.65e+01, -54, -18)/(2.55e+01, -5.85e+01, -2.25e+01)	-999.0 and (0, 0, 0) indicate absence of suprathreshold results
Culmen	*	14.1/13.4	7.0 (-21, -55, -15)/7.4 (25, -53, -16)	(-21, -5.55e+01, -21)/(2.55e+01, -54, -2.25e+01)
*	19, 37	1.0/1.0	4.3 (-27, -37, -18)/5.6 (19, -68, -10)	(-27, -3.75e+01, -24)/(1.95e+01, -69, -1.65e+01)
Cerebellar Lingual	*	0.5/0.5	4.9 (-7, -44, -10)/5.0 (7, -46, -12)	(-7.50e+00, -45, -15)/(7.50e+00, -4.65e+01, -1.65e+01)
Tuber	*	2.3/2.8	4.7 (-43, -54, -24)/5.0 (43, -58, -24)	(-4.35e+01, -54, -3.15e+01)/(4.35e+01, -5.85e+01, -3.15e+01)
Lingual Gyrus	18, 19	0.3/1.1	3.7 (-21, -69, -10)/4.7 (18, -73, -10)	(-21, -7.05e+01, -1.65e+01)/(18, -75, -1.65e+01)
Fusiform Gyrus	18, 19, 20, 37	1.4/2.0	4.6 (-21, -53, -10)/4.5 (30, -40, -18)	(-21, -54, -15)/(30, -4.05e+01, -24)
Uvula	*	1.0/1.7	2.8 (-33, -64, -25)/4.3 (33, -62, -23)	(-33, -6.45e+01, -33)/(33, -63, -3.15e+01)
Cerebellar Tonsil	*	2.4/2.8	3.6 (-43, -57, -31)/3.8 (42, -57, -32)	(-4.35e+01, -57, -4.05e+01)/(42, -57, -42)
Tuber of Vermis	*	0.3/0.3	3.3 (-1, -68, -23)/3.6 (1, -71, -23)	(-1.50e+00, -69, -3.15e+01)/(1.50e+00, -72, -3.15e+01)
Inferior Semi-Lunar Lobule	*	1.5/1.1	3.5 (-12, -59, -42)/3.0 (12, -63, -37)	(-12, -5.85e+01, -54)/(12, -63, -48)
Declive of Vermis	*	0.3/0.3	3.2 (-1, -71, -20)/3.4 (1, -68, -21)	(-1.50e+00, -72, -2.85e+01)/(1.50e+00, -69, -2.85e+01)
Culmen of Vermis	*	0.1/0.1	3.4 (-1, -63, -8)/2.6 (1, -67, -8)	(-1.50e+00, -6.45e+01, -1.35e+01)/(1.50e+00, -69, -1.35e+01)
Fourth Ventricle	*	0.1/0.3	3.2 (-1, -52, -28)/3.4 (1, -52, -30)	(-1.50e+00, -5.25e+01, -36)/(1.50e+00, -5.25e+01, -39)
Nodule	*	0.4/0.3	3.2 (-6, -52, -29)/3.0 (6, -51, -29)	(-6, -5.25e+01, -3.75e+01)/(6, -51, -3.75e+01)
Pyramis	*	0.4/1.5	2.8 (-1, -65, -26)/3.2 (4, -74, -23)	(-1.50e+00, -66, -3.45e+01)/(4.50e+00, -75, -3.15e+01)
Parahippocampal Gyrus	19	0.0/0.2	-999.0 (0, 0, 0)/3.0 (19, -54, -6)	(0, 0, 0)/(1.95e+01, -5.55e+01, -1.05e+01)
Uvula of Vermis	*	0.3/0.1	2.6 (0, -60, -34)/2.4 (3, -63, -32)	(0, -60, -4.35e+01)/(3, -63, -42)
Sub-Gyral	*	0.1/0.0	2.5 (-16, -45, -5)/-999.0 (0, 0, 0)	(-1.65e+01, -4.65e+01, -9)/(0, 0, 0)
Pyramis of Vermis	*	0.1/0.1	2.2 (-1, -74, -28)/2.4 (4, -74, -28)	(-1.50e+00, -75, -3.75e+01)/(4.50e+00, -75, -3.75e+01)
Extra-Nuclear	*	0.1/0.0	2.1 (-21, -17, 8)/-999.0 (0, 0, 0)	(-21, -18, 7.50e+00)/(0, 0, 0)

## Sheet: C4 neg
Area	Brodmann Area	volume (cc)	random effects: Max Value Talairach (x, y, z)	MNI (x, y, z)	Data are shown as lef/right
Thalamus	*	0.6/0.3	2.9 (-7, -20, 11)/2.7 (7, -16, 10)	(-7.50e+00, -21, 1.05e+01)/(7.50e+00, -1.65e+01, 1.05e+01)	-999.0 and (0, 0, 0) indicate absence of suprathreshold results
Inferior Semi-Lunar Lobule	*	0.6/0.0	2.9 (-27, -76, -38)/-999.0 (0, 0, 0)	(-27, -7.65e+01, -4.95e+01)/(0, 0, 0)
Superior Temporal Gyrus	13	0.0/0.2	-999.0 (0, 0, 0)/2.4 (48, -43, 19)	(0, 0, 0)/(48, -45, 18)
Pyramis	*	0.1/0.0	2.2 (-25, -82, -34)/-999.0 (0, 0, 0)	(-2.55e+01, -8.25e+01, -45)/(0, 0, 0)
Inferior Parietal Lobule	40	0.1/0.0	2.1 (-42, -37, 56)/-999.0 (0, 0, 0)	(-42, -4.05e+01, 5.85e+01)/(0, 0, 0)
Superior Parietal Lobule	7	0.1/0.0	2.1 (-27, -64, 54)/-999.0 (0, 0, 0)	(-27, -69, 5.55e+01)/(0, 0, 0)
Precentral Gyrus	*	0.1/0.0	2.0 (-50, -5, 42)/-999.0 (0, 0, 0)	(-51, -7.50e+00, 45)/(0, 0, 0)

## Sheet: C5 pos
Area	Brodmann Area	volume (cc)	random effects: Max Value Talairach (x, y, z)	MNI (x, y, z)	Data are shown as lef/right
Inferior Frontal Gyrus	6, 9, 44, 45, 47	1.5/2.8	3.4 (-34, 9, 29)/5.6 (49, 9, 31)	(-3.45e+01, 7.50e+00, 3.15e+01)/(4.95e+01, 7.50e+00, 3.45e+01)	-999.0 and (0, 0, 0) indicate absence of suprathreshold results
*	*	0.1/0.1	3.7 (-1, -30, 64)/2.4 (1, -6, 54)	(-1.50e+00, -3.45e+01, 6.75e+01)/(1.50e+00, -9, 5.85e+01)
Superior Frontal Gyrus	6, 8	6.0/3.8	4.9 (-21, -10, 64)/5.5 (22, -10, 67)	(-21, -1.35e+01, 69)/(2.25e+01, -1.35e+01, 72)
Medial Frontal Gyrus	6, 8	3.5/2.5	4.0 (-1, -10, 64)/4.7 (6, -10, 67)	(-1.50e+00, -1.35e+01, 69)/(6, -1.35e+01, 72)
Middle Frontal Gyrus	6, 8, 9, 46	8.4/7.4	4.4 (-24, 15, 45)/4.5 (49, 6, 34)	(-24, 1.35e+01, 4.95e+01)/(4.95e+01, 4.50e+00, 3.75e+01)
Sub-Gyral	6	2.5/2.0	4.2 (-25, 3, 52)/3.9 (28, -3, 54)	(-2.55e+01, 0, 57)/(2.85e+01, -6, 5.85e+01)
Postcentral Gyrus	1, 2, 3, 5, 7, 40	5.4/3.0	3.9 (-45, -26, 57)/3.5 (40, -28, 58)	(-45, -30, 60)/(4.05e+01, -3.15e+01, 6.15e+01)
Paracentral Lobule	4, 5, 6, 31	1.9/1.0	3.5 (-3, -28, 61)/3.7 (4, -29, 66)	(-3, -3.15e+01, 6.45e+01)/(4.50e+00, -33, 7.05e+01)
Inferior Temporal Gyrus	19, 20	0.6/0.3	3.3 (-43, -17, -27)/2.6 (45, -15, -30)	(-4.35e+01, -1.65e+01, -33)/(45, -1.35e+01, -36)
Thalamus	*	0.9/0.4	3.1 (-9, -14, 10)/2.8 (12, -11, 10)	(-9, -15, 1.05e+01)/(12, -12, 1.05e+01)
Fusiform Gyrus	20	0.4/0.1	3.0 (-43, -20, -24)/2.1 (53, -22, -24)	(-4.35e+01, -1.95e+01, -30)/(54, -21, -30)
Lateral Ventricle	*	0.0/0.2	-999.0 (0, 0, 0)/2.6 (30, -55, 11)	(0, 0, 0)/(30, -57, 9)
Inferior Parietal Lobule	40	0.3/0.0	2.5 (-40, -29, 40)/-999.0 (0, 0, 0)	(-4.05e+01, -3.15e+01, 42)/(0, 0, 0)
Lentiform Nucleus	*	0.2/0.0	2.5 (-25, -1, 6)/-999.0 (0, 0, 0)	(-2.55e+01, -1.50e+00, 6)/(0, 0, 0)
Precuneus	7	0.2/0.0	2.5 (-13, -70, 35)/-999.0 (0, 0, 0)	(-1.35e+01, -7.35e+01, 3.45e+01)/(0, 0, 0)
Middle Temporal Gyrus	21, 37, 38	0.5/0.2	2.3 (-43, 6, -36)/2.4 (48, -57, 2)	(-4.35e+01, 7.50e+00, -42)/(48, -5.85e+01, -1.50e+00)
Superior Temporal Gyrus	38	0.3/0.0	2.3 (-40, 14, -31)/-999.0 (0, 0, 0)	(-4.05e+01, 1.65e+01, -36)/(0, 0, 0)
Cerebellar Tonsil	*	0.0/0.2	-999.0 (0, 0, 0)/2.3 (31, -50, -42)	(0, 0, 0)/(3.15e+01, -4.95e+01, -5.25e+01)
Superior Parietal Lobule	7	0.0/0.2	-999.0 (0, 0, 0)/2.3 (25, -42, 60)	(0, 0, 0)/(2.55e+01, -4.65e+01, 63)
Cingulate Gyrus	24	0.1/0.0	2.2 (-3, -2, 46)/-999.0 (0, 0, 0)	(-3, -4.50e+00, 4.95e+01)/(0, 0, 0)
Extra-Nuclear	*	0.1/0.1	2.1 (-19, 29, 7)/2.2 (33, -55, 8)	(-1.95e+01, 30, 9)/(33, -57, 6)
Middle Occipital Gyrus	*	0.0/0.1	-999.0 (0, 0, 0)/2.1 (48, -65, -8)	(0, 0, 0)/(48, -66, -1.35e+01)

## Sheet: C5 neg
Area	Brodmann Area	volume (cc)	random effects: Max Value Talairach (x, y, z)	MNI (x, y, z)	Data are shown as lef/right
Sub-Gyral	*	1.5/1.3	3.3 (-31, -22, -9)/4.2 (33, -21, -10)	(-3.15e+01, -2.25e+01, -12)/(33, -21, -1.35e+01)	-999.0 and (0, 0, 0) indicate absence of suprathreshold results
Parahippocampal Gyrus	28, 34	0.6/2.9	2.8 (-31, -20, -12)/3.7 (33, -17, -12)	(-3.15e+01, -1.95e+01, -15)/(33, -1.65e+01, -15)
Lateral Ventricle	*	0.7/0.7	3.0 (-28, -19, -9)/3.5 (30, -27, -6)	(-2.85e+01, -1.95e+01, -12)/(30, -27, -9)
*	*	0.0/0.4	-999.0 (0, 0, 0)/2.4 (22, -9, -10)	(0, 0, 0)/(2.25e+01, -9, -12)
Insula	13	0.3/0.6	2.6 (-37, 11, -4)/3.1 (39, 8, -5)	(-3.75e+01, 12, -4.50e+00)/(39, 9, -6)
Cerebellar Tonsil	*	0.6/0.3	3.1 (-1, -56, -38)/2.5 (3, -56, -39)	(-1.50e+00, -5.55e+01, -48)/(3, -5.55e+01, -4.95e+01)
Extra-Nuclear	13, 47	0.4/1.5	2.5 (-34, -24, -6)/2.9 (37, 13, -7)	(-3.45e+01, -24, -9)/(3.75e+01, 1.35e+01, -7.50e+00)
Uncus	*	0.0/0.4	-999.0 (0, 0, 0)/2.8 (24, -1, -19)	(0, 0, 0)/(24, 0, -2.25e+01)
Inferior Frontal Gyrus	13, 47	0.0/0.8	-999.0 (0, 0, 0)/2.7 (22, 8, -16)	(0, 0, 0)/(2.25e+01, 9, -18)
Angular Gyrus	*	0.2/0.0	2.7 (-40, -61, 33)/-999.0 (0, 0, 0)	(-4.05e+01, -6.45e+01, 33)/(0, 0, 0)
Caudate	*	0.0/0.1	-999.0 (0, 0, 0)/2.6 (36, -16, -9)	(0, 0, 0)/(36, -1.65e+01, -12)
Inferior Semi-Lunar Lobule	*	0.3/0.1	2.6 (-1, -60, -39)/2.4 (3, -60, -42)	(-1.50e+00, -60, -4.95e+01)/(3, -60, -54)
Anterior Cingulate	24, 32	1.5/1.0	2.6 (-1, 33, 12)/2.5 (3, 30, 18)	(-1.50e+00, 33, 15)/(3, 30, 21)
Subcallosal Gyrus	25, 34	0.0/0.7	-999.0 (0, 0, 0)/2.6 (19, 5, -14)	(0, 0, 0)/(1.95e+01, 6, -1.65e+01)
Middle Temporal Gyrus	21, 22	0.6/0.0	2.6 (-62, -41, 1)/-999.0 (0, 0, 0)	(-63, -42, -1.50e+00)/(0, 0, 0)
Cingulate Gyrus	31	1.0/0.3	2.5 (-19, -36, 35)/2.5 (7, -47, 29)	(-1.95e+01, -39, 36)/(7.50e+00, -4.95e+01, 2.85e+01)
Precuneus	7, 31	0.8/0.1	2.4 (-10, -47, 31)/2.2 (10, -47, 31)	(-1.05e+01, -4.95e+01, 3.15e+01)/(1.05e+01, -4.95e+01, 3.15e+01)
Inferior Parietal Lobule	*	0.3/0.0	2.4 (-40, -38, 56)/-999.0 (0, 0, 0)	(-4.05e+01, -42, 5.85e+01)/(0, 0, 0)
Medial Frontal Gyrus	11, 25	0.2/0.7	2.1 (-1, 31, -14)/2.3 (1, 28, -14)	(-1.50e+00, 33, -15)/(1.50e+00, 30, -15)
Nodule	*	0.1/0.3	2.1 (0, -58, -25)/2.3 (0, -55, -28)	(0, -5.85e+01, -33)/(0, -5.55e+01, -36)
Middle Occipital Gyrus	*	0.1/0.0	2.3 (-39, -77, 1)/-999.0 (0, 0, 0)	(-39, -7.95e+01, -3)/(0, 0, 0)
Thalamus	*	0.0/0.1	-999.0 (0, 0, 0)/2.2 (12, -32, 7)	(0, 0, 0)/(12, -33, 6)
Culmen	*	0.1/0.0	2.2 (0, -47, -10)/-999.0 (0, 0, 0)	(0, -48, -15)/(0, 0, 0)
Fourth Ventricle	*	0.0/0.1	-999.0 (0, 0, 0)/2.1 (1, -52, -25)	(0, 0, 0)/(1.50e+00, -5.25e+01, -33)
Pyramis	*	0.0/0.1	-999.0 (0, 0, 0)/2.1 (36, -66, -31)	(0, 0, 0)/(36, -66, -4.05e+01)
Middle Frontal Gyrus	9	0.1/0.0	2.1 (-31, 23, 32)/-999.0 (0, 0, 0)	(-3.15e+01, 2.25e+01, 36)/(0, 0, 0)
Posterior Cingulate	*	0.0/0.1	-999.0 (0, 0, 0)/2.0 (7, -45, 24)	(0, 0, 0)/(7.50e+00, -48, 24)

[truncated: 14 more sheets: C6 pos, C6 neg, C7 pos, C7 neg, C8 pos, C8 neg, C9 pos, C9 neg, C10 pos, C10 neg, C11 pos, C11 neg, C12 pos, C12 neg]
